# Supplementary material for: Antimycobacterial Activity of Solid Lipid Microparticles Loaded with Ursolic Acid and Oleanolic Acid: In Vitro, In Vivo, and Toxicity Assessments
Source: Microorganisms. 2024 Oct 25;12(11):2140. doi: 10.3390/microorganisms12112140 (PMC11596724; doi:10.3390/microorganisms12112140)
Supplement: Supplementary file 1 [file microorganisms-12-02140-s001.zip]

Archive with 1 entries (1 files):
- microorganisms-3194426-supplementary.pdf
